# Supplementary material for: Oral Bacterial Microbiomes in Association with Potential Prediabetes Using Different Criteria of Diagnosis
Source: Int J Environ Res Public Health. 2021 Jul 12;18(14):7436. doi: 10.3390/ijerph18147436 (PMC8307246; doi:10.3390/ijerph18147436)
Supplement: Supplementary file 1 [file ijerph-18-07436-s001.zip]

Archive with 1 entries (1 files):
- ijerph-1279800-supplementary.pdf
